# Supplementary material for: Seroprevalence survey of Hepatitis E Virus in Domestic Pigs in Guangdong, China
Source: Animals (Basel). 2024 Jun 24;14(13):1861. doi: 10.3390/ani14131861 (PMC11240697; doi:10.3390/ani14131861)
Supplement: Supplementary file 1 [file animals-14-01861-s001.zip]

Archive with 1 entries (1 files):
- animals-3032983-supplementary.pdf
